# Supplementary material for: The consumption of alcohol by adolescent schoolchildren: Differences in the triadic relationship pattern between rural and urban environments
Source: PLoS One. 2020 Nov 2;15(11):e0241135. doi: 10.1371/journal.pone.0241135 (PMC7605695; doi:10.1371/journal.pone.0241135)
Supplement: S1 File — (TXT) [file pone.0241135.s001.txt]

All questionnaires are available at zenodo public repository, doi: https://doi.org/10.5281/zenodo.3952914.
